# Supplementary material for: Pain and Suicide Behavior in Cancer Patients: Implications for Personalized Treatment—A Systematic Review
Source: J Pers Med. 2026 Jan 8;16(1):42. doi: 10.3390/jpm16010042 (PMC12842880; doi:10.3390/jpm16010042)
Supplement: Supplementary file 1 [file jpm-16-00042-s001.zip]

Archive with 1 entries (1 files):
- jpm-4046039-supplementary.pdf
